# Supplementary material for: Global trends in sustainable healthcare research: A bibliometric analysis
Source: Future Healthc J. 2025 Apr 11;12(2):100251. doi: 10.1016/j.fhj.2025.100251 (PMC12133695; doi:10.1016/j.fhj.2025.100251)
Supplement: Supplementary file 14 [file mmc14.zip]

Archive with 1 entries (1 files):
- Supplemental Figure 3.jpeg
